# Supplementary material for: Unsupervised Machine Learning to Identify Patient Clusters and Tailor Perioperative Care in Colorectal Surgery
Source: Diagnostics (Basel). 2025 Aug 22;15(17):2124. doi: 10.3390/diagnostics15172124 (PMC12428037; doi:10.3390/diagnostics15172124)
Supplement: Supplementary file 1 [file diagnostics-15-02124-s001.zip]

Archive with 1 entries (1 files):
- diagnostics-3726920-supplementary.pdf
